# Supplementary material for: Glycosylated Chitosan Inhibits Pancreatic Cancer Metastasis by Blocking the Caveolin Signaling Pathway
Source: Cancers (Basel). 2026 May 3;18(9):1473. doi: 10.3390/cancers18091473 (PMC13162701; doi:10.3390/cancers18091473)
Supplement: Supplementary file 1 [file cancers-18-01473-s001.zip]

Archive with 1 entries (1 files):
- cancers-4248302-supplementary.pdf
